# Supplementary material for: Ampeliscidae (Crustacea, Amphipoda) from the IceAGE expeditions
Source: Zookeys. 2018 Jan 23;(731):145–73. doi: 10.3897/zookeys.731.19948 (PMC5799791; doi:10.3897/zookeys.731.19948)
Supplement: XML Treatment for Byblisoides [file zookeys.731.19948-treatment1.xml]

<!DOCTYPE tp:taxon-treatment
  PUBLIC "-//TaxonX//DTD Taxonomic Treatment Publishing DTD v0 20100105//EN" "tax-treatment-NSO.dtd">
<tp:taxon-treatment xmlns:tp="http://www.plazi.org/taxpub"><tp:treatment-meta><kwd-group><label>Taxon classification</label><kwd><named-content xmlns:xlink="http://www.w3.org/1999/xlink" content-type="kingdom">Animalia</named-content></kwd><kwd><named-content xmlns:xlink="http://www.w3.org/1999/xlink" content-type="order">Amphipoda</named-content></kwd><kwd><named-content xmlns:xlink="http://www.w3.org/1999/xlink" content-type="family">Ampeliscidae</named-content></kwd></kwd-group><mixed-citation publication-type="journal"><person-group><name><surname>Peart</surname><given-names>Rachael A.</given-names></name></person-group><article-title>
          <tp:taxon-name><tp:taxon-name-part taxon-name-part-type="family">Ampeliscidae</tp:taxon-name-part></tp:taxon-name> (<tp:taxon-name><tp:taxon-name-part taxon-name-part-type="subphylum">Crustacea</tp:taxon-name-part></tp:taxon-name>, <tp:taxon-name><tp:taxon-name-part taxon-name-part-type="order">Amphipoda</tp:taxon-name-part></tp:taxon-name>) from the IceAGE expeditions</article-title><source>Zookeys</source><day>23</day><month>1</month><year>2018</year><volume>2018</volume><issue>731</issue><fpage>145</fpage><lpage>173</lpage><pub-id pub-id-type="doi">10.3897/zookeys.731.19948</pub-id></mixed-citation></tp:treatment-meta><tp:nomenclature><tp:taxon-name>
              <tp:taxon-name-part taxon-name-part-type="genus" reg="Byblisoides">Byblisoides</tp:taxon-name-part>
            </tp:taxon-name><tp:taxon-authority>K.H. Barnard, 1931</tp:taxon-authority></tp:nomenclature><tp:treatment-sec sec-type="diagnosis" id="SECID0ENLAG"><title>Diagnosis</title><p>(adapted from <xref ref-type="bibr" rid="B4">Barnard and Karaman 1991</xref>). Antenna 1–2 flagella with less than 5 articles. Maxilliped palp article 3 not produced. Pereopod 7 basis posterior margin angled and expanding ventrally. Telson longer than broad and cleft more than half of length. Urosomite 1 produced to form large unilobed carina.</p><!--PageBreak--></tp:treatment-sec><ref-list><ref id="B4"><mixed-citation xmlns:xlink="http://www.w3.org/1999/xlink" xlink:type="simple">
          <person-group><name name-style="western"><surname>Barnard</surname><given-names>JL</given-names></name><name name-style="western"><surname>Karaman</surname><given-names>GS</given-names></name></person-group> (<year>1991</year>) <article-title>The families and genera of marine gammaridean <tp:taxon-name><tp:taxon-name-part taxon-name-part-type="order">Amphipoda</tp:taxon-name-part></tp:taxon-name> (except marine gammaroids) Part 1.</article-title> <source>Records of the Australian Museum, supplement</source> <volume>13</volume>: <fpage>84</fpage>–<lpage>90</lpage>.</mixed-citation></ref></ref-list></tp:taxon-treatment>
